# Supplementary material for: Development of AWaRe-Based Quality Indicators to Assess the Appropriateness of Antibiotic Prescribing in Primary Healthcare in South Africa
Source: Antibiotics (Basel). 2026 Feb 10;15(2):196. doi: 10.3390/antibiotics15020196 (PMC12937462; doi:10.3390/antibiotics15020196)
Supplement: Supplementary file 1 [file antibiotics-15-00196-s001.zip]

Archive with 1 entries (1 files):
- antibiotics-4085536-supplementary.pdf
